# Supplementary material for: Enhancing the dark side: asymmetric gain of cone photoreceptors underpins their discrimination of visual scenes based on skewness
Source: J Physiol. 2021 Dec 8;600(1):123–42. doi: 10.1113/JP282152 (PMC9300210; doi:10.1113/JP282152)
Supplement: Supplementary file 1 — Statistical Summary Document [file TJP-600-123-s001.xlsx]

## Sheet: Statistical Summary Table
Statistical Summary Document
Manuscript Title:	Enhancing the dark side: Asymmetric gain of cone photoreceptors underpins their discrimination of visual scenes based on their skewness
Authors:	Matthew Yedutenko, Marcus H.C. Howlett and Maarten Kamermans
Animal model used, if applicable:	Goldfish
Underlying hypothesis:	Here we tested hypothesis that the responses of the goldfish cones vary with the stimulus skewness
Definitions of ‘n’:	In all of the research questions n is the number of the individual goldfish cones.
Statistical summary table:
Experimental question number	Finding/ conclusion	Experimental location/variable	Mean value	Standard Deviation	n	Exact P value	Figure/table in which data are presented	Units	Data comparisons	Statistical test	Any other experimental factors	Comments
1. Does cone's processing lead to different absolute magnitude of the skewness of the photocurrent responses to positively and negatively skewed stimuli ?	Yes, given the same absolute magnitude of the skewness of the light stimulus, positively skewed stimuli lead to the responses with lower absolute magnitude of skewness	Light Stimulus Skews of : ±0.9/±1.6/±2.2	0.97/0.76/0.97	0.436/0.419/0.537	8	0.002/0.004/0.003	Figure 3B	Dimensionless	Difference in the absolute skewness magnitude between positively and negatively skewed stimuli	paired t-test	e.g. subjects’ age or sex	Benjamini-Hochberg procedure
2. Does cone's processing lead to different absolute magnitude of the skewness of the voltage responses responses to positively and negatively skewed stimuli ?	Yes, given the same absolute magnitude of the skewness of the light stimulus, positively skewed stimuli lead to the responses with lower absolute magnitude of skewness	Light Stimulus Skews of : ±0.9/±1.6/±2.2	0.84/0.54/0.77	0.235/0.341/0.280	9	0.00003/0.004/0.0001	Figure 3C	Dimensionless	Difference in the absolute skewness magnitude between positively and negatively skewed stimuli	paired t-test		Benjamini-Hochberg procedure
3. Are there any differences in the absolute magnitude of skewness between photocurrent and voltage responses?	No statistically significant difference between absolute magnitudes of skewness of photocurrent and voltage responses were found	Light Stimulus Skews of : -2.2/-1.6/-0.9/0/0.9/1.6/2.2			8 (photocurrent), 9 (voltage responses)	0.78/0.56./0.09/ 0.40/ 0.06/ 0.16	Figure 3D	Dimensionless	Difference in the absolute skewness magnitude between photocurrent and voltage responses	Welch test		Benjamini-Hochberg procedure
4. Does cone's temporal filtering affect skewness of the photocurrent responses to Skew Stimulus Set#1?	Yes, temporal filtering decreases absolute magnitude of skewness	Light Stimulus Skews of : 0/±0.9/±1.6/±2.2	0.10/0.11/0.63/1.54	0.05/0.03/0.07/0.13	8	0.003/2*10e-19/6*10e-19/2*10e-11	Figure 3E	Dimensionless	Comparison between "effective" skews and skews of the light stimuli	One-sample t-test		Benjamini-Hochberg procedure
5. Does cones' temporal filtering affect skewness of the voltage responses to Skew Stimulus Set#1?	Yes, temporal filtering decreases absolute magnitude of skewness	Light Stimulus Skews of : 0/±0.9/±1.6/±2.2	0.03/0.02/0.61/1.57	0.06/0.006/0.007/0.16	9	0.2/7*10e-10/5*10e-10/0.00001	Figure 3E	Dimensionless	Comparison between "effective" skews and skews of the light stimuli	One-sample t-test		Benjamini-Hochberg procedure
6. Does cone temporal filtering decrease absolute magnitude of skewness of the light stimuli Skew Stimulus Set#2 with skewness of ±2.2?	No it does not.	Light Stimulus Skews of : ±2.2	±2.2	0.01	7	0.9999	Figure 4B	Dimensionless	Comparison between "effective" skews and skews of the light stimuli	One-sample t-test		Benjamini-Hochberg procedure
7. Were there any differences in the amplitudes of the photocurrent responses to positively and negatively skewed stimuli?.	Yes. For the light stimuli which lead to "effective" skew stimulus of ±0.6 and ±1.6. No for the ±0.1.	"Effective" Stimulus Skews of : ±0.1/±0.6/±1.6	-3.9/15.8/15.7	7.39/12.8/12.26	8	0.23/0.02/0.02	Figure 5C	%	Comparison of the ratio of the standard deviation of the responses to negatively and positvely skewed stimuli	paired t-test		Benjamini-Hochberg procedure
8. Were there any differences in the amplitude of the voltage responses to positively and negatively skewed stimuli?	Yes. For the light stimuli which lead to "effective" skew stimulus of ±0.6, ±1.6 and ±2.2. No for the ±0.1	"Effective" Stimulus Skews of : ±0.1/±0.6/±1.6/2.2	-5/13/13.3/45.2	9.5/14/7.02/11.17	9/9/9/7	0.22/0.051/0.003/0.0001	Figure 5C	%	Comparison of the ratio of the standard deviation of the responses to negatively and positvely skewed stimuli	paired t-test		Benjamini-Hochberg procedure
9. Were absolute magnitude of skewness of the Ica any different from the voltage responses skewness at -30mV?	Yes, for the voltage response to positively skewed stimulus	Voltage Response Skews of: 3.32/-0.65/-1.35	-3.35/0.67/1.2	0.144/0.06/0.05	6	0.75/0.70/0.005	Figure 6B	Dimensionless	Comparison between absolute magnitude of the skewness of the recorded calcium current and the recorded mean voltage response to Skew Stimulus Set#2	one-sample t-test		Benjamini-Hochberg procedure
10. Were absolute magnitude of skewness of the Ica any different from the voltage responses skewness at -40mV?	No	Voltage Response Skews of: 3.32/-0.65/-1.35	-3.37/0.69/1.12	0.294/0.06/0.162	6	0.69/0.25/0.07	Figure 6B	Dimensionless	Comparison between absolute magnitude of the skewness of the recorded calcium current and the recorded mean voltage response to Skew Stimulus Set#2	one-sample t-test		Benjamini-Hochberg procedure
11. Were absolute magnitude of skewness of the Ica any different from the voltage responses skewness at -50mV?	Yes, for the voltage response to positively skewed stimulus	Voltage Response Skews of: 3.32/-0.65/-1.35	-3.27/0.69/1.12	0.229/0.03/0.092	6	0.72/0.059/0.007	Figure 6B	Dimensionless	Comparison between absolute magnitude of the skewness of the recorded calcium current and the recorded mean voltage response to Skew Stimulus Set#2	one sample t-test		Benjamini-Hochberg procedure
12. Were the ratio of the amplitude of the responses to negatively and positively skewed light stimuli different at the level of Ica compared to the voltage response?	Yes. But only at the holding potential of -40mV	"Effective" Stimulus Skew of: ±2.2 at the holding potentials of -30mv/-40mV/-50mV	3.7/8.6/4.9	3.02/2.58/4.29	6	0.07/0.005/0.066	Figure 6A	%	Comparison between the ratio of the standard deviations of the calcium current response to the mean voltage responses derived from the response to negatively and positively skewed and ratio of the standard deviations of those response, which was X	one-sample t-test		Benjamini-Hochberg procedure
13. Were there any differences in the time-to-peak of the cone impulse response functions estimated from the voltage response to positively and negatively skewed stimuli?	Yes	"Effective" Stimulus Skew of: ±2.2	9	2.6	7	0.0002	Figure 8B	%	We tested whether ratio between time-to-peak of the impulse response functions derived from the voltage responses to negatively and positively skewed stimuli differed from 0	paired t-test		Benjamini-Hochberg procedure
14. Were there any differences in the integration time of the cone impulse response functions estimated from the voltage response to positively and negatively skewed stimuli?	No	"Effective" Stimulus Skew of: ±2.2	1.1	4.26	7	0.51	Figure 8B	%	We tested whether ratio between integration time of the impulse response functions derived from the voltage responses to negatively and positively skewed stimuli differed from 0	paired t-test		Benjamini-Hochberg procedure
15. Were there any differences in the FWHM of the cone impulse response functions estimated from the voltage response to positively and negatively skewed stimuli?	No	"Effective" Stimulus Skew of: ±2.2	1	3.6	7	0.49	Figure 8B	%	We tested whether ratio between FWHM of the impulse response functions derived from the voltage responses to negatively and positively skewed stimuli differed from 0	paired t-test		Benjamini-Hochberg procedure
13. Were there any differences in the time-to-peak of the cone impulse response functions estimated from the simulated voltage response to positively and negatively skewed stimuli?	Yes	"Effective" Stimulus Skew of: ±2.2	8.5	2.64	7	0.00039	Figure 2	%	We tested whether ratio between time-to-peak of the impulse response functions derived from the simulated voltage responses to negatively and positively skewed stimuli differed from 0	paired t-test		Benjamini-Hochberg procedure
14. Were there any differences in the integration time of the cone impulse response functions estimated from the simulated voltage response to positively and negatively skewed stimuli?	No	"Effective" Stimulus Skew of: ±2.2	-2.6	2.53	7	0.0512	Figure 2	%	We tested whether ratio between integration time of the impulse response functions derived from the voltage responses to negatively and positively skewed stimuli differed from 0	paired t-test		Benjamini-Hochberg procedure
15. Were there any differences in the FWHM of the cone impulse response functions estimated from the simulated voltage response to positively and negatively skewed stimuli?	No	"Effective" Stimulus Skew of: ±2.2	0.006	0.019	7	0.447	Figure 2	%	We tested whether ratio between FWHM of the impulse response functions derived from the simulated voltage responses to negatively and positively skewed stimuli differed from 0	paired t-test		Benjamini-Hochberg procedure
